# Supplementary material for: SNORKEL Genes Relating to Flood Tolerance Were Pseudogenized in Normal Cultivated Rice
Source: Plants (Basel). 2022 Jan 29;11(3):376. doi: 10.3390/plants11030376 (PMC8840289; doi:10.3390/plants11030376)
Supplement: Supplementary file 1 [file plants-11-00376-s001.zip]

Archive with 3 entries (3 files):
- Supplementary Figures (Nagai et al).pptx
- Supplementary Figures captions (Nagai et al).pdf
- Supplementary Table S1.xlsx
