# Supplementary material for: SNORKEL Genes Relating to Flood Tolerance Were Pseudogenized in Normal Cultivated Rice
Source: Plants (Basel). 2022 Jan 29;11(3):376. doi: 10.3390/plants11030376 (PMC8840289; doi:10.3390/plants11030376)
Supplement: Supplementary file 1 [file plants-11-00376-s001.zip › Supplementary Table S1.xlsx]

## Sheet: Sheet1
Supplementary Table S1. Primer list.
Name	Sequence	Descriptions
SKL1 BamHI F	ccaggatccATGTGCGGAGAAAACGATGA	For overexpressing
SKL1 SpeI R	ctcgactagtCTAAAGGGGGTTACGAAAC
SK1 HindIII F	cgtaagcttatgtgcggaggttgtctcat
SK1 HindIII R	ccgaagcttttaattgcacatcatcagca
SK2 BamHI F	gcaggatccatgtgcggagagaacgataa
SK2 BamHI R	gatggatccctaaaaggaccagaggcagc
SKL3-1_3 F4	TGGGTAGGGTGTACTATAGC	SKL3 check F
SKL3-1_3 R4	AGCTCCTGAGGTCAATAAAC	SKL3 check R
193 SK1 C 406 EcoRI F	atagaattcCCGCCGCCGAACGACGTCGAC	For yeast one hybrid
194 SK1 C 771 PstI R	GCTCTGCAGTTAATTGCACATCATCAGCAG
195 SK2 C 421 EcoRI F	atagaattcCTTCCGCCGCCGCCGCCGCC
196 SK2 C 777 PstI R	atactgcagCTAAAAGGACCAGAGGCAGC
197 SKL1 C 367 EcoRI F	atagaattcATTCCGCCGCCGCCGGTGGC
198 SKL1 C 666 PstI R	atactgcagCTAAAGGGGGTTACGAAACG
